# Supplementary material for: Gastrointestinal Symptoms After Sport-Related Concussion in Irish Athletes
Source: Nutrients. 2026 Mar 13;18(6):914. doi: 10.3390/nu18060914 (PMC13029405; doi:10.3390/nu18060914)
Supplement: Supplementary file 1 [file nutrients-18-00914-s001.zip]

Archive with 1 entries (1 files):
- nutrients-4151291-supplementary.pdf
